# Supplementary material for: Ecological and Anthropogenic Spatial Gradients Shape Patterns of Dispersal of Foot-and-Mouth Disease Virus in Uganda
Source: Pathogens. 2022 Apr 29;11(5):524. doi: 10.3390/pathogens11050524 (PMC9143568; doi:10.3390/pathogens11050524)
Supplement: Supplementary file 1 [file pathogens-11-00524-s001.zip]

Archive with 1 entries (1 files):
- pathogens-1686077-supplementary.pdf
